# Supplementary material for: Development and Initial Evaluation of Specific Immersive Competence in Virtual Reality–Based Medical Assessments: Exploratory Observational Study
Source: JMIR Med Educ. 2026 Apr 8;12:e82136. doi: 10.2196/82136 (PMC13103643; doi:10.2196/82136)
Supplement: Multimedia Appendix 1 [file mededu_v12i1e82136_app1.xlsx]

## Sheet: Technikkompetenz-VR-Skill-Asses
Task	Measuring SpO2			Administering saline						Taking blood cultures				Administering oral medication		Administering IV medication			Surgical consult
Interaction step	Pick up SpO₂ clip	Attach SpO₂ clip to patient	Read out SpO₂ value	Place intravenous line on the patient	Pick up IV catheter	Pick up infusion bag	Hang infusion on IV pole	Manipulate infusion rate (in any way)	Set desired rate (±50 ml accuracy)	Pick up blood culture bottle	Connect blood culture bottle to cannula	Draw blood	Place filled bottle on workspace	Pick up medication	Drop medication onto patient's mouth	Pick up medication (IV)	Administer IV push and confirmed dose	Hang infusion on IV pole	Manipulate PC order menu	Select and confirm surgical consult
1	1	1	0	1	1	1	1	1	1	1	0	0	0	1	0	1	0	0	1	0
2	1	1	0	1	1	1	1	1	0	1	0	0	0	1	1	1	0	0	1	0
3	1	0	0	1	0	1	1	1	0	1	1	1	0	0	0	1	0	0	1	0
4	1	1	1	1	1	1	1	1	1	1	1	0	0	1	1	1	0	0	1	0
5	1	1	1	1	1	1	1	1	1	1	1	1	0	1	0	1	1	0	1	0
6	1	0	0	1	1	1	1	1	0	1	1	0	0	1	0	1	0	0	1	0
7	1	1	1	1	1	1	1	1	0	1	1	1	0	1	1	1	1	0	1	1
8	1	1	0	1	1	1	1	1	0	1	1	1	0	0	0	1	0	0	1	0
9	1	0	0	1	1	1	1	1	0	1	0	0	0	1	1	1	0	0	1	1
10	1	1	1	1	1	1	1	1	1	1	1	1	0	1	1	1	1	1	1	0
11	1	1	1	1	1	1	1	1	1	1	1	1	0	1	1	1	0	0	1	0
12	1	0	0	1	1	1	1	1	1	1	1	1	1	1	1	1	1	1	1	0
13	1	1	1	1	1	0	1	1	0	0	0	0	0	1	0	1	1	0	1	0
14	1	1	1	1	1	0	1	1	0	1	0	0	0	1	0	1	0	0	1	0
15	1	1	1	1	0	1	1	1	0	1	0	0	0	1	0	1	0	0	1	0
16	1	0	0	1	1	1	1	1	1	1	0	0	0	1	0	1	0	0	1	0
17	1	1	1	1	1	1	1	1	1	1	1	1	0	1	1	1	1	1	1	0
18	1	1	0	1	1	1	1	1	0	1	0	0	0	1	1	1	0	0	1	1
19	1	1	1	1	1	1	1	1	1	1	1	1	0	1	0	1	1	1	1	0
20	1	1	1	1	1	1	1	1	1	1	1	0	0	1	1	1	1	1	1	0
21	1	0	0	1	1	1	1	1	0	0	0	0	0	0	0	1	0	0	1	0
	1	Items performed
