# Supplementary material for: Development and Initial Evaluation of Specific Immersive Competence in Virtual Reality–Based Medical Assessments: Exploratory Observational Study
Source: JMIR Med Educ. 2026 Apr 8;12:e82136. doi: 10.2196/82136 (PMC13103643; doi:10.2196/82136)
Supplement: Multimedia Appendix 2 [file mededu_v12i1e82136_app2.xlsx]

## Sheet: Pearson significances
Pearson p-Values	Experience 3D	Experience VR	TA-EG: Enthusiasm	TA-EG: Competence	Spatial Ability	Score VR-OSCE station	Total score OSCE	General IC	Specific IC	Object manipulation	Navigation	UI activation
Experience 3D		0.666965	0.0435943	0.0386693	0.779272	0.240764	0.710916	0.00355382	0.00688154	0.0176551	0.0999856	0.00078965
Experience VR	0.666965		0.309214	0.119434	0.126968	0.314893	0.4	0.119093	0.0908145	0.02117	0.200358	0.239253
TA-EG: Enthusiasm	0.0435943	0.309214		0.000461954	0.619297	0.295684	0.981246	0.3915	0.1891	0.107089	0.486167	0.226585
TA-EG: Competence	0.0386693	0.119434	0.000461954		0.666039	0.470347	0.846029	0.150997	0.0370258	0.012273	0.108428	0.11634
Spatial Ability	0.779272	0.126968	0.619297	0.666039		0.0479285	0.025296	0.12246	0.919646	0.648756	0.845829	0.789374
Score VR-OSCE station	0.240764	0.314893	0.295684	0.470347	0.0479285		0.0074783	0.0629677	0.0986306	0.142816	0.247629	0.180069
Total score OSCE	0.710916	0.4	0.981246	0.846029	0.025296	0.0074783		0.475551	0.915042	0.619678	0.234131	0.944183
General IC	0.00355382	0.119093	0.3915	0.150997	0.12246	0.0629677	0.475551		0.0080782	0.00482291	0.0905343	0.00965078
Specific IC	0.00688154	0.0908145	0.1891	0.0370258	0.919646	0.0986306	0.915042	0.0080782		1.4364e-10	5.42246e-07	4.00089e-06
Object manipulation	0.0176551	0.02117	0.107089	0.012273	0.648756	0.142816	0.619678	0.00482291	1.4364e-10		2.34277e-05	0.000226464
Navigation	0.0999856	0.200358	0.486167	0.108428	0.845829	0.247629	0.234131	0.0905343	5.42246e-07	2.34277e-05		0.00322318
UI activation	0.00078965	0.239253	0.226585	0.11634	0.789374	0.180069	0.944183	0.00965078	4.00089e-06	0.000226464	0.00322318

## Sheet: Spearman rho
Spearman rho	Experience 3D	Experience VR	TA-EG: Enthusiasm	TA-EG: Competence	Spatial Ability	Score VR-OSCE station	Total score OSCE	General IC	Specific IC	Object manipulation	Navigation	UI activation
Experience 3D	1	0.136065	0.300775	0.421937	0.0550811	0.25545	-0.0458199	0.579457	0.537109	0.532793	0.392536	0.735177
Experience VR	0.136065	1	0.17418	0.279919	0.338955	0.281596	0.195257	0.416563	0.375165	0.489763	0.249776	0.251888
TA-EG: Enthusiasm	0.300775	0.17418	1	0.716446	0.106221	0.226403	-0.0359026	0.0949112	0.272308	0.372265	0.182967	0.272285
TA-EG: Competence	0.421937	0.279919	0.716446	1	0.0016757	0.177489	-0.112755	0.197572	0.464914	0.559644	0.445831	0.338771
Spatial Ability	0.0550811	0.338955	0.106221	0.0016757	1	0.512568	0.548521	0.393233	-0.0538386	0.0743344	-0.149167	-0.0653965
Score VR-OSCE station	0.25545	0.281596	0.226403	0.177489	0.512568	1	0.509218	0.446346	0.300302	0.28957	0.204774	0.269727
Total score OSCE	-0.0458199	0.195257	-0.0359026	-0.112755	0.548521	0.509218	1	0.283329	0.0198483	0.161587	-0.222888	0.0481432
General IC	0.579457	0.416563	0.0949112	0.197572	0.393233	0.446346	0.283329	1	0.481884	0.562402	0.273594	0.561144
Specific IC	0.537109	0.375165	0.272308	0.464914	-0.0538386	0.300302	0.0198483	0.481884	1	0.936857	0.90726	0.746642
Object manipulation	0.532793	0.489763	0.372265	0.559644	0.0743344	0.28957	0.161587	0.562402	0.936857	1	0.792332	0.708484
Navigation	0.392536	0.249776	0.182967	0.445831	-0.149167	0.204774	-0.222888	0.273594	0.90726	0.792332	1	0.604254
UI activation	0.735177	0.251888	0.272285	0.338771	-0.0653965	0.269727	0.0481432	0.561144	0.746642	0.708484	0.604254	1

## Sheet: Spearman significances
Spearman p-Values	Experience 3D	Experience VR	TA-EG: Enthusiasm	TA-EG: Competence	Spatial Ability	Score VR-OSCE station	Total score OSCE	General IC	Specific IC	Object manipulation	Navigation	UI activation
Experience 3D		0.556469	0.185221	0.0567507	0.812551	0.263734	0.843656	0.0059066	0.0120482	0.012892	0.0783879	0.000146589
Experience VR	0.556469		0.450179	0.219088	0.132818	0.216223	0.396328	0.0603181	0.093777	0.0242196	0.274854	0.270681
TA-EG: Enthusiasm	0.185221	0.450179		0.000258688	0.646765	0.323706	0.877215	0.68237	0.232403	0.0965475	0.427281	0.232444
TA-EG: Competence	0.0567507	0.219088	0.000258688		0.994248	0.441481	0.626523	0.39064	0.0337084	0.00833933	0.0428031	0.133042
Spatial Ability	0.812551	0.132818	0.646765	0.994248		0.0175089	0.0100311	0.0778132	0.816709	0.748796	0.518707	0.778223
Score VR-OSCE station	0.263734	0.216223	0.323706	0.441481	0.0175089		0.0183882	0.042535	0.185947	0.202943	0.37324	0.237034
Total score OSCE	0.843656	0.396328	0.877215	0.626523	0.0100311	0.0183882		0.21329	0.931948	0.484075	0.331475	0.83583
General IC	0.0059066	0.0603181	0.68237	0.39064	0.0778132	0.042535	0.21329		0.0269634	0.00795833	0.230118	0.00813031
Specific IC	0.0120482	0.093777	0.232403	0.0337084	0.816709	0.185947	0.931948	0.0269634		4.10073e-10	1.40515e-08	0.000101147
Object manipulation	0.012892	0.0242196	0.0965475	0.00833933	0.748796	0.202943	0.484075	0.00795833	4.10073e-10		1.85722e-05	0.00032504
Navigation	0.0783879	0.274854	0.427281	0.0428031	0.518707	0.37324	0.331475	0.230118	1.40515e-08	1.85722e-05		0.00371809
UI activation	0.000146589	0.270681	0.232444	0.133042	0.778223	0.237034	0.83583	0.00813031	0.000101147	0.00032504	0.00371809
