# Supplementary material for: Development and Initial Evaluation of Specific Immersive Competence in Virtual Reality–Based Medical Assessments: Exploratory Observational Study
Source: JMIR Med Educ. 2026 Apr 8;12:e82136. doi: 10.2196/82136 (PMC13103643; doi:10.2196/82136)
Supplement: Multimedia Appendix 3 [file mededu_v12i1e82136_app3.xlsx]

## Sheet: Technikkompetenz-VR-Skill-Asses
													Specific IC Checklist
			Demographics										Measuring SpO2		Administering saline			Blood cultures				Oral medication		IV medication			SIC subdomains
Bogen	Ich stimme der obengenannten Verarbeitung meiner Daten zu.	ID	Age	Gender (1 = female, 2 = male, 3 = diverse)	Frequency of using 3D applications (0 = never, 1 = <1x/month, 2 = < 1x/week, 3 = >1x/week, 4 = daily)	Cumulative experience with VR applications except participation in the present study (0 = none, 1 = 0-1 hours, 2 = 1-10 hours, 3 = 10-50 hours, 4 = >50 hours)	Technical Affinity "Enthusiasm"	Technical Affinity "Competence"	Spatial Ability Score (Total = 10)	General IC (measured by VR competence application)	Performance in VR-based OSCE station	OSCE Total Score	1 Attach SpO2 clip to patient	2 Read out SpO2 value	3 Pick up IV catheter	4 Pick up IV fluid bag	5 Set desired infusion rate (+/- 50ml)	6 Pick up blood culture	7 Connect bottles to cannula	8 Draw blood	9 Place filled bottles on desk	10 Pick up oral medication	11 Drop medication on patient’s mouth	12 Prepare IV push and confirm dose	13 Hang infusion on IV pole	SIC Total Score (max. = 13)	Object manipulation	Navigation	UI activation
1	1	1	26	2	1	3	2.4	3.75	5	53.7143	33.3333	72.8438	1	0	1	1	1	1	0	0	0	1	0	0	0	6	0.63	0.57	0.33
2	1	2	25	2	1	2	2.8	3.75	8	50.11	66.6667	74.2125	1	0	1	1	0	1	0	0	0	1	1	0	0	6	0.63	0.71	0
3	1	3	26	1	1	2	2.2	3	5	55.2638	60	86.5863	0	0	0	1	0	1	1	1	0	0	0	0	0	4	0.5	0.14	0
4	1	4	26	2	1	3	1.4	3.25	8	56.7212	86.6667	86.5687	1	1	1	1	1	1	1	0	0	1	1	0	0	9	0.75	0.71	0.67
5	1	5	26	1	2	2	2.4	3.75	6	59.93	60	84.32	1	1	1	1	1	1	1	1	0	1	0	1	0	10	0.88	0.57	1
6	1	6	26	1	1	3	3.8	4.5	9	60.425	77.7778	82.9725	0	0	1	1	0	1	1	0	0	1	0	0	0	5	0.63	0.43	0
7	1	7	24	2	1	2	2.6	3.5	5	64.7362	86.6667	83.4838	1	1	1	1	0	1	1	1	0	1	1	1	0	10	0.88	0.71	0.67
8	1	8	25	2	1	3	1.8	3	8	58.61	66.6667	87.8813	1	0	1	1	0	1	1	1	0	0	0	0	0	6	0.75	0.43	0
9	1	9	26	1	1	2	1.4	2	6	56.4286	80	79.9287	0	0	1	1	0	1	0	0	0	1	1	0	0	5	0.5	0.57	0
10	1	10	26	2	2	3	2.2	3.5	5	65.86	55.5556	73.945	1	1	1	1	1	1	1	1	0	1	1	1	1	12	1	0.86	1
11	1	11	24	2	3	2	2.4	4.5	6	75.8325	73.3333	79.1325	1	1	1	1	1	1	1	1	0	1	1	0	0	10	0.88	0.71	0.67
12	1	12	27	2	1	2	2.8	4	2	54.0375	60	79.835	0	0	1	1	1	1	1	1	1	1	1	1	1	11	0.88	0.86	0.67
13	1	13	25	1	2	2	2	3.25	7	64.36	80	81.5787	1	1	1	0	0	0	0	0	0	1	0	1	0	5	0.38	0.43	0.67
14	1	14	35	1	1	1	1	2	2	55.625	50	71.0725	1	1	1	0	0	1	0	0	0	1	0	0	0	5	0.5	0.57	0.33
15	1	15	25	2	1	2	3.4	3.75	1	48.2638	66.6667	77.9075	1	1	0	1	0	1	0	0	0	1	0	0	0	5	0.5	0.43	0.33
16	1	16	26	1	1	1	2.4	2.75	9	52.82	67	83.6575	0	0	1	1	1	1	0	0	0	1	0	0	0	5	0.5	0.43	0.33
17	1	17	27	1	2	3	2.2	3.75	5	55.5975	89	82.99	1	1	1	1	1	1	1	1	0	1	1	1	1	12	1	0.86	1
18	1	18	26	1	1	1	1.4	3.75	4	50.2775	60	79.6437	1	0	1	1	0	1	0	0	0	1	1	0	0	6	0.63	0.71	0
		19	33	2	3	2	4.2	4.25	7	66.4588	89	84.1412	1	1	1	1	1	1	1	1	0	1	0	1	1	11	1	0.71	1
		20	26	2	3	2	3.8	3.75	4	54.9025	64	74.4262	1	1	1	1	1	1	1	0	0	1	1	0	0	9	0.75	0.71	0.67
		21	27	1	1	1	1.4	3	3	42.3612	50	79.125	0	0	1	1	0	0	0	0	0	0	0	0	0	2	0.25	0.14	0

## Sheet: Tabelle1
		Alter	Geschlecht	Erfahrung 3D	Erfahrung VR	Begeisterung	Kompetenz	Gesamt Räumliches Denken	Gesamt Allgemein IC	Gesamt Spezielle IC	OSCE_VR-Station	Gesamt-OSCE-Durchschnitt
	Alter	1	-0.391953	-0.253444	-0.489834	-0.475426	-0.549147	-0.428762	-0.303015	-0.229169	-0.423737	-0.447804
	Geschlecht	-0.391953	1	0	0.379663	0.196902	0.402583	-0.106243	0.152633	0.482108	-0.0576582	-0.151635
	Erfahrung 3D	-0.253444	0	1	-0.0649844	-0.0207399	0.367506	0.113151	0.6321	0.421375	0.0552662	-0.0644384
	Erfahrung VR	-0.489834	0.379663	-0.0649844	1	0.222113	0.371197	0.547906	0.23639	0.148962	0.024627	0.2948
	Begeisterung	-0.475426	0.196902	-0.0207399	0.222113	1	0.810986	-0.00214559	-0.0387371	0.019576	0.0379889	0.00855327
	Kompetenz	-0.549147	0.402583	0.367506	0.371197	0.810986	1	0.174481	0.350485	0.341572	0.0298442	0.0577378
	Gesamt Räumliches Denken	-0.428762	-0.106243	0.113151	0.547906	-0.00214559	0.174481	1	0.252076	-0.0893639	0.436973	0.441086
	Gesamt Allgemein IC	-0.303015	0.152633	0.6321	0.23639	-0.0387371	0.350485	0.252076	1	0.611061	0.338069	0.202169
	Gesamt Spezielle IC	-0.229169	0.482108	0.421375	0.148962	0.019576	0.341572	-0.0893639	0.611061	1	0.110007	-0.000965431
	OSCE_VR-Station	-0.423737	-0.0576582	0.0552662	0.024627	0.0379889	0.0298442	0.436973	0.338069	0.110007	1	0.572516
	Gesamt-OSCE-Durchschnitt	-0.447804	-0.151635	-0.0644384	0.2948	0.00855327	0.0577378	0.441086	0.202169	-0.000965431	0.572516	1
		Alter	Geschlecht	Erfahrung 3D	Erfahrung VR	Begeisterung	Kompetenz	Gesamt Räumliches Denken	Gesamt Allgemein IC	Gesamt Spezielle IC	OSCE_VR-Station	Gesamt-OSCE-Durchschnitt
	Alter		0.148484	0.362067	0.0638178	0.0732767	0.0339887	0.110784	0.272279	0.411312	0.115491	0.0941553
	Geschlecht	0.148484		1	0.162778	0.481823	0.13682	0.706285	0.587089	0.0687723	0.838272	0.589564
	Erfahrung 3D	0.362067	1		0.818021	0.941517	0.177788	0.688047	0.0114648	0.117751	0.844905	0.819527
	Erfahrung VR	0.0638178	0.162778	0.818021		0.426251	0.173139	0.0344775	0.396313	0.596216	0.930578	0.286136
	Begeisterung	0.0732767	0.481823	0.941517	0.426251		0.000243894	0.993945	0.890981	0.944794	0.893076	0.975865
	Kompetenz	0.0339887	0.13682	0.177788	0.173139	0.000243894		0.533982	0.200279	0.212752	0.915915	0.838051
	Gesamt Räumliches Denken	0.110784	0.706285	0.688047	0.0344775	0.993945	0.533982		0.364751	0.751461	0.103381	0.0998062
	Gesamt Allgemein IC	0.272279	0.587089	0.0114648	0.396313	0.890981	0.200279	0.364751		0.0155178	0.217786	0.469937
	Gesamt Spezielle IC	0.411312	0.0687723	0.117751	0.596216	0.944794	0.212752	0.751461	0.0155178		0.696328	0.997275
	OSCE_VR-Station	0.115491	0.838272	0.844905	0.930578	0.893076	0.915915	0.103381	0.217786	0.696328		0.0257159
	Gesamt-OSCE-Durchschnitt	0.0941553	0.589564	0.819527	0.286136	0.975865	0.838051	0.0998062	0.469937	0.997275	0.0257159
